# Supplementary material for: Diverse Molecular Mechanisms Contribute to Differential Expression of Human Duplicated Genes
Source: Mol Biol Evol. 2021 May 1;38(8):3060–77. doi: 10.1093/molbev/msab131 (PMC8321529; doi:10.1093/molbev/msab131)
Supplement: msab131_Supplementary_Data [file msab131_supplementary_data.zip]

Archive with 2 entries (2 files):
- SupplementaryMaterials_corrected.pdf
- SupplementaryTables.xlsx
